# Supplementary material for: Estimating the cost-per-result of a national reflexed Cryptococcal antigenaemia screening program: Forecasting the impact of potential HIV guideline changes and treatment goals
Source: PLoS One. 2017 Aug 22;12(8):e0182154. doi: 10.1371/journal.pone.0182154 (PMC5568734; doi:10.1371/journal.pone.0182154)
Supplement: S1 Table — This template summarizes the workflow analysis for LFA and EIA and the %FTE for each Scenario at the pre-defined percentiles. (XLSX) [file pone.0182154.s001.xlsx]

## Sheet: Supp_1_LFA
Activity	Time per batch (minutes) n=28
Prepare worklist	2
Find samples	9
Prepare tubes	9
Add diluent and controls	14
Add pat plasma	14
Add test strip	4
10min incubation	10
Read results, enter wrklist	9
Enter results on LIMS	9
File samples	9
Review	28
Total	117

## Sheet: Supp_2_EIA
Activity	Time per batch (minutes) n=40
Prepare worklist	2
Find samples	6
Load plate	2
Uncap EDTA	1
Enter Lab Number	2
Load Reagents	15
Run	5
Remove	4
Dispose	2
Cleaning and re-filing	15
Shut down	2
Review	10
Total	66

## Sheet: Supp_3_Scenario_%FTE
Percentile	Scenario I		Scenario II		Scenario III		Scenario IV
	%FTE Testing	% FTE Review	%FTE Testing	% FTE Review	%FTE Testing	% FTE Review	%FTE Testing	% FTE Review
5th Percentile	0.0460494	0.00740741	0.0318107	0.00246914	0.03893	0.00493827	0.0567284	0.0111111
10th Percentile	0.0567284	0.0111111	0.0318107	0.00246914	0.0531687	0.00987654	0.0816461	0.0197531
25th Percentile	0.0816461	0.0197531	0.03893	0.00493827	0.0674074	0.0148148	0.110123	0.0296296
50th Percentile	0.184877	0.0555556	0.0567284	0.0111111	0.135041	0.0382716	0.154123	0.0851852
75th Percentile	0.162757	0.0987654	0.0816461	0.0197531	0.224033	0.0691358	0.200018	0.153086
90th Percentile	0.18769	0.135802	0.0958848	0.0246914	0.159586	0.0938272	0.243631	0.209877
95th Percentile	0.203621	0.158025	0.110123	0.0296296	0.170843	0.111111	0.27464	0.246914
